# Supplementary material for: Suppression of Dopamine Neurons Mediates Reward
Source: PLoS Biol. 2016 Dec 20;14(12):e1002586. doi: 10.1371/journal.pbio.1002586 (PMC5172549; doi:10.1371/journal.pbio.1002586)
Supplement: S1 Data — (XLSX) [file pbio.1002586.s006.xlsx]

## Sheet: Fig 2A
	g3 US substitution
		MB195B/+	MB195B/UAS-dTrpA1	MB441B/+	MB441B/UAS-dTrpA1	UAS-dTrpA1/+
		-0.0666667	-0.566243	-0.308846	-0.341667	-0.200733
		0.298643	-0.222807	-0.157895	-0.589286	-0.150794
		0.0357143	-0.471429	-0.186667	-0.416988	-0.263547
		-0.2	-0.375172	-0.0093985	-0.202727	0.0556391
		-0.338816	-0.176471	-0.14652	-0.320833	-0.105263
		-0.0614973	-0.224176	-0.166667	-0.65942	-0.0430108
		0.0263158	-0.357143	0.118993	-0.309524	-0.175
		0	-0.692308	-0.0289855	-0.608696
		-0.176329	-0.515873
		-0.164706

## Sheet: Fig 2B
	g3 shock learning
		MB195B/+	MB195B/UAS-Shi	MB441B/+	MB441B/UAS-Shi	UAS-Shi/+
		-0.750712	-0.732143	-0.803571	-0.673077	-0.864394
		-0.785714	-0.863363	-0.893684	-0.804762	-0.878571
		-0.844444	-0.580645	-0.814815	-0.767227	-0.882353
		-0.857143	-0.702857	-0.854167	-0.826087	-1
		-0.531579	-0.850588	-0.595925	-0.568485	-0.806061
		-0.836667	-0.552381	-0.544335	-0.660977	-0.777778
		-0.793103	-0.737778	-0.647059	-0.620347	-0.789011
		-0.870968	-0.878788	-0.702517	-0.439394	-0.920807

## Sheet: Fig 2C
	g3 sugar learning
		MB195B/+	MB195B/UAS-Shi	MB441B/+	MB441B/UAS-Shi	UAS-Shi/+
		0.5	0.292308	0.63869	0.304762	0.821358
		0.145969	0	0.360606	0.366935	0.319172
		0.321267	0.0923913	0.277273	0.253416	0.238095
		0.340153	0.243056	0.463636	0.518395	0.570724
		0.331169	-0.245455	0.462609	-0.10119	0.513378
		0.347059	0.230769	0.428786	0.433333	0.256684
		0.233333	0.0277778	0.755245	0.387879	0.598039
		0.0714286	0.00699301	0.389706	-0.5	0.5
		0.2	-0.332237	0.296443	0.309783	0.618881
		0.441176	-0.00699301	-0.00904977	-0.118227	0.312903
		-0.0166667	0.00793651	0.392593	0.168831	0.535948
		0.353535	0	0.525	0.381579	0.363095
				0.878788	0.246212	0.536638
				0.204334	0.714286	0.35
				-0.0625	-0.0833333	0.582353
				0.636842	0.291667	0.298246
				0.319444	-0.0784314	0.390492
				0.609244	0.260606	0.448718
						0.0714286
						0.354167

## Sheet: Fig 2D
	g3 sugar learning, training blockade
		MB441B/+	MB441B/UAS-Shi	UAS-Shi/+
		0	0.264113	0.342105
		0.337255	-0.0217391	-0.0416667
		0.026936	0.327381	0.0263158
		0.138462	-0.0372671	0.478261
		0.342657	-0.0420168	0.093985
		0.482609	0.00551471	0.230769
		0.325397	0.111345	0.344498
		0.155844	0.5	0.492727
		0.393939	0.268603	0.214286
		0.15873	-0.020595	0.307588
		0.0285714	-0.05	0.0157895
		-0.175325	-0.333333	0.326316
		0.136364	0.0670996	0.429952
		0.4	0.241259	0.222222
		0.352564	0.172269	-0.0330882
		0.201754	0.351648	0.411765
		0.233115	0.147059	0.477273
		0.225	-0.0833333	-0.0238095
		0.151822	0.252174	0.518519
		0.126316	0.377778	0.5625
		0.416667	0.15	0.428571
		0.666667	0.354167	0.358974
		0.375	0.155556	0.692308
		0.15	0.0321637
		0.201923	0.0196078
		0.375	-0.0751634
		-0.1	0.176471
		0.25	-0.249123
		0.103896	-0.153846
		0.388889	0.291246
		0.693182	0.347059
		0.5	0.4
		0.291667	0.0333333
		0.511696	0.166667
		0.333333

## Sheet: Fig 2E
	g3 sugar learning, permissive
		MB195B/+	MB195B/UAS-Shi	MB441B/+	MB441B/UAS-Shi	UAS-Shi/+
		0.32493	0.459091	0.423529	0.472906	0.445378
		0.414141	0.512987	0.75	0.625	0.370614
		-0.0416667	0.673077	0.567251	0.501852	0.611336
		0.505882	0.533333	0.62782	0.691667	0.493333
		0.260766	0.266667	0.509317	0.26	0.291429
		0.0285714	-0.0147059	0.36646	0.351515	0.444444
		0.5	0.545833	0	0.333333	0.392479
		-0.0285714	0.0576923	0.0666667	0.0380952	0.407407

## Sheet: Fig 2F
	g3 sugar preference
		MB195B/+	MB195B/UAS-Shi	MB441B/+	MB441B/UAS-Shi	UAS-Shi/+
		0.9375	0.84127	0.870445	0.941176	0.833333
		0.928571	0.888889	1	0.85696	0.85
		0.75	0.521569	1	0.840686	0.92
		0.533333	1	0.733333	0.647273	0.85
		0.825758	0.79798	0.5	0.9375	0.862069
		0.446429	0.516667	1	0.842105	0.933333
		1	0.75		0.851852	0.833333
					0.789474	0.913043

## Sheet: Fig 3C
	Ca2+ imaging, sugar response
			air	500mM sucrose
		animal 1	0.81827	-4.27186
		animal 2	-3.45053	-16.6584
		animal 3	-7.58027	-22.4191
		animal 4	-2.12608	-7.43908
		animal 5	-4.29	-14.7534

## Sheet: Fig 4B
	g3 shibire US substitution
		MB441B/+	MB441B/UAS-Shi	UAS-Shi/+
		0.0535714	0.1875	0.00877193
		0.135338	0.153986	0.250515
		-0.0314685	0.322981	0.175824
		-0.157576	-0.0185185	-0.141667
		-0.12619	0.207692	-0.173333
		-0.232323	0.38825	-0.596561
		-0.325	0.278571	0.239351
		-0.258929	-0.220539	-0.0972222
		-0.277778	0.00505051	-0.390244
		-0.378933	0.209559	-0.388112
		-0.433333	-0.0758929	-0.263158
		-0.283784		0.202273
				-0.236111
				-0.0454545
				-0.164286
				-0.255793
				-0.245221
				-0.383117
				-0.364975

## Sheet: Fig 4D
	g3 eNpHR US substitution
		MB441B/+	MB441B/UAS-eNpHR3	UAS-eNpHR3/+
		-0.114286	0.327731	-0.031746
		-0.214286	0.100313	-0.016835
		-0.121429	-0.112782	-0.202614
		-0.12069	0.180556	-0.25
		0.0496795	0.21645	0.138996
		0.0384615	0.0571429	-0.197492
		-0.0383632	-0.106101	-0.0075431
		0.00779221	0.0545455	-0.441905
			0.14	0.0297619
			0.228739
			0.262745

## Sheet: Fig 6A
	AstA US substitution
		AstA-Gal4/+	AstA-Gal4/UAS-dTrpA1	UAS-dTrpA1/+
		0.166667	0.373529	-0.394737
		0.0595238	0.30031	0.285068
		0.541667	0.227273	-0.111111
		-0.197995	0.258929	0.5
		-0.529412	-0.025974	-0.062201
		-0.3	0.560606	0.141414
		-0.526316	0.240275	0.0888158
		0.0974026	-0.0333333	-0.0350877
		-0.108333	0.103175	0.102564
		0.222222	-0.176136	-0.449248
		-0.138889	0.25	-0.333333
		0.166667	0.138889	-0.0114943
		-0.193277	0.65641	-0.0888889
		-0.107143	0.712418	-0.639706
		-0.428571	-0.178571	-0.270833
		0.1875	0.047619	-0.297619

[truncated: 19 more sheets: Fig 6B, Fig 6C, Fig 6D, Fig 6E, Fig 7A, Fig 7B, Fig 7C, Fig 7D, Fig 8C, Fig 9A, Fig 9B, Fig 9C, Fig 9D, Fig 10A, Fig 10B, Fig S1, Fig S2, Fig S3A, Fig S3B]
